# Supplementary material for: Enhancement Mechanism of Stibnite Dissolution Mediated by Acidithiobacillus ferrooxidans under Extremely Acidic Condition
Source: Int J Mol Sci. 2022 Mar 25;23(7):3580. doi: 10.3390/ijms23073580 (PMC8998812; doi:10.3390/ijms23073580)
Supplement: Supplementary file 1 [file ijms-23-03580-s001.zip]

Archive with 1 entries (1 files):
- ijms-1643856-supplementary.pdf
